# Supplementary material for: In vitro generation of genetic diversity for directed evolution by error-prone artificial DNA synthesis
Source: Commun Biol. 2024 May 24;7:628. doi: 10.1038/s42003-024-06340-0 (PMC11126579; doi:10.1038/s42003-024-06340-0)
Supplement: Supplementary file 3 — Supplementary Data 1 [file 42003_2024_6340_MOESM3_ESM.xlsx]

## Sheet: Sheet1
DNA sequences used in this work:
Sequence ID:	DNA sequence	Length (bp)
emgfp	ATGGTTTCTAAAGGTGAAGAACTGTTCACCGGTGTTGTTCCGATCCTGGTTGAACTGGACGGTGACGTTAACGGTCACAA ATTCTCTGTTTCTGGTGAAGGTGAAGGTGACGCTACCTACGGTAAACTGACCCTGAAATTCATCTGCACCACCGGTAAAC TGCCGGTTCCGTGGCCGACCCTGGTTACCACCTTCACCTACGGTGTTCAGTGCTTCGCTCGTTACCCGGACCACATGAAA CAGCACGACTTCTTCAAATCTGCTATGCCGGAAGGTTACGTTCAGGAACGTACCATCTTCTTCAAAGACGACGGTAACTA CAAAACCCGTGCTGAAGTTAAATTCGAAGGTGACACCCTGGTTAACCGTATCGAACTGAAAGGTATCGACTTCAA…	720
mcherry	ATGTTGAGCAAGGGCGAGGAGGATAACATGGCCATCATCAAGGAGTTCATGCGCTTCAAGGTGCACATGGAGGGCTCCGT GAACGGCCACGAGTTCGAGATCGAGGGCGAGGGCGAGGGCCGCCCCTACGAGGGCACCCAGACCGCCAAGCTGAAGGTGA CCAAGGGTGGCCCCCTGCCCTTCGCCTGGGACATCCTGTCCCCTCAGTTCATGTACGGCTCCAAGGCCTACGTGAAGCAC CCCGCCGACATCCCCGACTACCTCAAGCTGTCCTTCCCCGAGGGCTTCAAGTGGGAGCGCGTGATGAACTTCGAGGACGG CGGCGTGGTGACCGTGACCCAGGACTCCTCCCTGCAGGACGGCGAGTTCATCTACAAGGTGAAGCTGCGCGGCAC…	711
mbanana	ATGGTGAGCAAGGGCGAGGAGAATAACATGGCCGTCATCAAGGAGTTCATGCGCTTCAAGGTGCGCATGGAGGGCTCCGT GAACGGCCACGAGTTCGAGATCGAGGGCGAGGGCGAGGGCCGCCCCTACGAGGGCACCCAGACCGCCAAGCTGAAGGTGA CCAAGGGTGGCCCCCTGCCCTTCGCCTGGGACATCCTGTCCCCTCAGTTCTGCTACGGCTCCAAGGCCTACGTGAAGCAC CCCACTGGTATCCCCGACTACTTCAAGCTGTCCTTCCCCGAGGGCTTCAAGTGGGAGCGCGTGATGAACTTCGAGGACGG CGGCGTGGTGACCGTGGCTCAGGACTCCTCCCTGCAGGACGGCGAGTTCATCTACAAGGTGAAGCTGCGCGGCAC…	711
bfp	ATGGGTTCTTCTCACCACCACCACCACCACTCTTCTGGTCTGGTTCCGCGTGGTTCTCACATGGTTTCTAAAGGTGAAGA ACTGTTCACCGGTGTTGTTCCGATCCTGGTTGAACTGGACGGTGACGTTAACGGTCACAAATTCTCTGTTTCTGGTGAAG GTGAAGGTGACGCTACCTACGGTAAACTGACCCTGAAATTCATCTGCACCACCGGTAAACTGCCGGTTCCGTGGCCGACC CTGGTTACCACCCTGTCTCACGGTGTTCAGTGCTTCTCTCGTTACCCGGACCACATGAAACAGCACGACTTCTTCAAATC TGCTATGCCGGAAGGTTACGTTCAGGAACGTACCATCTTCTTCAAAGACGACGGTAACTACAAAACCCGTGCTGA…	789
sbfp2	ATGGTGAGCAAGGGCGAGGAGCTGTTCACCGGGGTGGTGCCCATCCTGGTCGAGCTGGACGGCGACGTAAACGGCCACAA GTTCAGCGTGTCCGGCGAGGGCGAGGGCGATGCCACCTACGGCAAGCTGACCCTGAAGTTCATCTGCACCACCGGCAAGC TGCCCGTGCCCTGGCCCACCCTCGTGACCACCCTGAGCCACGGCGTGCAGTGCTTCGCCCGCTACCCCGACCACATGAAG CAGCACGACTTCTTCAAGTCCGCCATGCCCGAAGGCTACGTCCAGGAGCGCACCATCTTCTTCAAGGACGACGGCAACTA CAAGACCCGCGCCGAGGTGAAGTTCGAGGGCGACACCCTGGTGAACCGCATCGAGCTGAAGGGCATCGACTTCAA…	720
Ptrc	CTGTTGACAATTAATCATCCGGCTCGTATAATGTGTGGAATTGTGAGCGGATAACAATTTCACACAGGAAACAGaaggag atatacc	87
Blc3	gggatcctaagctctatcggCTGGACGACGGGGACGCCACTGGACTAGGTAAGCCAGGACCGTACGTCGGGAGCCGTCAG AATAaagcggccctagcgatcgatTATATGGGATaaggagcatctatg	128
Blc4	gggatcctaagctctatcggTTGGGCGACGGGATCTACGAAGTCAGGTCGTGGTACAACGAAACCCTCTAGTTGAAGGCT AACGGAATAaagcggccctagcgatcgatGTGTATTTAGaaggagcatctatg	133
P15C-M1-37-Kan	GTTTGACAGCTTATCATCGACTGCACGGTGCACCAATGCTTCTGGCGTCAGGCAGCCATCGGAAGCTGTGGTATGGCTGT GCAGGTCGTAAATCACTGCATAATTCGTGTCGCTCAAGGCGCACTCCCGTTCTGGATAATGTTTTTTGCGCCGACATCAT AACGGTTCTGGCAAATATTCTGAAATGAGCTGTTGACAATTAATCATCCGGCTCGTATAATGTGTGGAATTGTGAGCGGA TAACAATTTCACACAGAATTATCTCTGGCGGTGTTGACAAGAGATAACAACGTTGATATAATTGAGCCACTGGCTCGTAA TTTATTGTTTAAACCAGGAAACAGCTATGAGCCATATTCAACGGGAAACGTCTTGCTCGAGGCCGCGATTAAATT…	4822
bla	ATGAGTATTCAACATTTCCGTGTCGCCCTTATTCCCTTTTTTGCGGCATTTTGCCTTCCTGTTTTTGCTCACCCAGAAAC GCTGGTGAAAGTAAAAGATGCTGAAGATCAGTTGGGTGCACGAGTGGGTTACATCGAACTGGATCTCAACAGCGGTAAGA TCCTTGAGAGTTTTCGCCCCGAAGAACGTTTTCCAATGATGAGCACTTTTAAAGTTCTGCTATGTGGCGCGGTATTATCC CGTGTTGACGCCGGGCAAGAGCAACTCGGTCGCCGCATACACTATTCTCAGAATGACTTGGTTGAGTACTCACCAGTCAC AGAAAAGCATCTTACGGATGGCATGACAGTAAGAGAATTATGCAGTGCTGCCATAACCATGAGTGATAACACTGC…	861
In silicon designed oligonucleotides sequences for epADS of fluorescent protein-coding genes of this work:
BFP-P1	ATGGGTTCTTCTCACCACCACCACCACCACTCTT	34
BFP-P2	AACCATGTGAGAACCACGCGGAACCAGACCAGAAGAGTGGTGGTGGTGGT	50
BFP-P3	GCGTGGTTCTCACATGGTTTCTAAAGGTGAAGAACTGTTCACCGGTGTTG	50
BFP-P4	CGTCACCGTCCAGTTCAACCAGGATCGGAACAACACCGGTGAACAGTTCT	50
BFP-P5	GTTGAACTGGACGGTGACGTTAACGGTCACAAATTCTCTGTTTCTGGTGA	50
BFP-P6	TTACCGTAGGTAGCGTCACCTTCACCTTCACCAGAAACAGAGAATTTGTG	50
BFP-P7	GGTGACGCTACCTACGGTAAACTGACCCTGAAATTCATCTGCACCACCGG	50
BFP-P8	AACCAGGGTCGGCCACGGAACCGGCAGTTTACCGGTGGTGCAGATGAATT	50
BFP-P9	GTGGCCGACCCTGGTTACCACCCTGTCTCACGGTGTTCAGTGCTTCTCTC	50
BFP-P10	AGTCGTGCTGTTTCATGTGGTCCGGGTAACGAGAGAAGCACTGAACACCG	50
BFP-P11	CCACATGAAACAGCACGACTTCTTCAAATCTGCTATGCCGGAAGGTTACG	50
BFP-P12	TCGTCTTTGAAGAAGATGGTACGTTCCTGAACGTAACCTTCCGGCATAGC	50
BFP-P13	CGTACCATCTTCTTCAAAGACGACGGTAACTACAAAACCCGTGCTGAAGT	50
BFP-P14	CGGTTAACCAGGGTGTCACCTTCGAATTTAACTTCAGCACGGGTTTTGTA	50
BFP-P15	GTGACACCCTGGTTAACCGTATCGAACTGAAAGGTATCGACTTCAAAGAA	50
BFP-P16	AGTTTGTGACCCAGGATGTTACCGTCTTCTTTGAAGTCGATACCTTTCAG	50
BFP-P17	TAACATCCTGGGTCACAAACTGGAATACAACTTCAACTCTCACAACGTTT	50
BFP-P18	CGTTTTTCTGTTTGTCAGCCATGATGTAAACGTTGTGAGAGTTGAAGTTG	50
BFP-P19	TGGCTGACAAACAGAAAAACGGTATCAAAGCTAACTTCAAAATCCGTCAC	50
BFP-P20	CAGCTGAACAGAACCGTCTTCGATGTTGTGACGGATTTTGAAGTTAGCTT	50
BFP-P21	AAGACGGTTCTGTTCAGCTGGCTGACCACTACCAGCAGAACACCCCGATC	50
BFP-P22	TGAGAGTCCGGCAGCAGAACCGGACCGTCACCGATCGGGGTGTTCTGCTG	50
BFP-P23	CTGCTGCCGGACTCTCACTACCTGTCTACCCAGTCTGCTCTGTCTAAAGA	50
BFP-P24	GAACCATGTGGTCACGTTTTTCGTTCGGGTCTTTAGACAGAGCAGACTGG	50
BFP-P25	AAAAACGTGACCACATGGTTCTGCTGGAATTCGTTACCGCTGCTGGTATC	50
BFP-P26	TTATTTGTACAGTTCGTCCATACCCAGGGTGATACCAGCAGCGGTAACG	49
EmGFP_1	ATGGTTTCTAAAGGTGAAGAACTGTTCACCGGTGTTGTTCCGATCCTGGTTGAACTGGA	59
EmGFP_2	CTTCACCAGAAACAGAGAATTTGTGACCGTTAACGTCACCGTCCAGTTCAACCAGGATC	59
EmGFP_3	CAAATTCTCTGTTTCTGGTGAAGGTGAAGGTGACGCTACCTACGGTAAACTGACCCTGA	59
EmGFP_4	CGGCCACGGAACCGGCAGTTTACCGGTGGTGCAGATGAATTTCAGGGTCAGTTTACCGT	59
EmGFP_5	CGGTTCCGTGGCCGACCCTGGTTACCACCTTCACCTACGGTGTTCAGTGCTTCGCTCGT	59
EmGFP_6	GCAGATTTGAAGAAGTCGTGCTGTTTCATGTGGTCCGGGTAACGAGCGAAGCACTGAAC	59
EmGFP_7	CACGACTTCTTCAAATCTGCTATGCCGGAAGGTTACGTTCAGGAACGTACCATCTTCTT	59
EmGFP_8	TTAACTTCAGCACGGGTTTTGTAGTTACCGTCGTCTTTGAAGAAGATGGTACGTTCCTG	59
EmGFP_9	CAAAACCCGTGCTGAAGTTAAATTCGAAGGTGACACCCTGGTTAACCGTATCGAACTGA	59
EmGFP_10	GACCCAGGATGTTACCGTCTTCTTTGAAGTCGATACCTTTCAGTTCGATACGGTTAACC	59
EmGFP_11	CGGTAACATCCTGGGTCACAAACTGGAATACAACTACAACTCTCACAAAGTTTACATCA	59
EmGFP_12	AGTTAACTTTGATACCGTTTTTCTGTTTGTCAGCGGTGATGTAAACTTTGTGAGAGTTG	59
EmGFP_13	CAGAAAAACGGTATCAAAGTTAACTTCAAAACCCGTCACAACATCGAAGACGGTTCTGT	59
EmGFP_14	CACCGATCGGGGTGTTCTGCTGGTAGTGGTCAGCCAGCTGAACAGAACCGTCTTCGATG	59
EmGFP_15	CACCCCGATCGGTGACGGTCCGGTTCTGCTGCCGGACAACCACTACCTGTCTACCCAGT	59
EmGFP_16	CATGTGGTCACGTTTTTCGTTCGGGTCTTTAGACAGAGCAGACTGGGTAGACAGGTAGT	59
EmGFP_17	CGAAAAACGTGACCACATGGTTCTGCTGGAATTCGTTACCGCTGCTGGTATCACCCTGG	59
EmGFP_18	CTATTTGTACAGTTCGTCCATACCCAGGGTGATACCAGC	39
mCherry_1	ATGTTGAGCAAGGGCGAGGAGGATAACATGGCCATCATCAAGGAGTTCATGCGCTTCAA	59
mCherry_2	TCGTGGCCGTTCACGGAGCCCTCCATGTGCACCTTGAAGCGCATGAACTCCTTGATGAT	59
mCherry_3	CTCCGTGAACGGCCACGAGTTCGAGATCGAGGGCGAGGGCGAGGGCCGCCCCTACGAGG	59
mCherry_4	CAGGGGGCCACCCTTGGTCACCTTCAGCTTGGCGGTCTGGGTGCCCTCGTAGGGGCGGC	59
mCherry_5	CAAGGGTGGCCCCCTGCCCTTCGCCTGGGACATCCTGTCCCCTCAGTTCATGTACGGCT	59
mCherry_6	GTCGGGGATGTCGGCGGGGTGCTTCACGTAGGCCTTGGAGCCGTACATGAACTGAGGGG	59
mCherry_7	CGCCGACATCCCCGACTACCTCAAGCTGTCCTTCCCCGAGGGCTTCAAGTGGGAGCGCG	59
mCherry_8	CTGGGTCACGGTCACCACGCCGCCGTCCTCGAAGTTCATCACGCGCTCCCACTTGAAGC	59
mCherry_9	GTGGTGACCGTGACCCAGGACTCCTCCCTGCAGGACGGCGAGTTCATCTACAAGGTGAA	59
mCherry_10	CGGGGCCGTCGGAGGGGAAGTTGGTGCCGCGCAGCTTCACCTTGTAGATGAACTCGCCG	59
mCherry_11	CTCCGACGGCCCCGTCATGCAGAAGAAGACCATGGGCTGGGAGGCCTCCTCCGAGCGCA	59
mCherry_12	CGCTGCTTGATCTCGCCCTTCAGGGCGCCGTCCTCGGGGTACATGCGCTCGGAGGAGGC	59
mCherry_13	GGGCGAGATCAAGCAGCGCCTGAAGCTGAAGGACGGCGGCCACTACGACGCTGAGGTCA	59
mCherry_14	CGGGCAGCTGCACGGGCTTCTTGGCCTTGTAGGTGGTCTTGACCTCAGCGTCGTAGTGG	59
mCherry_15	CCGTGCAGCTGCCCGGCGCCTACAACGTCAACATCAAGCTCGACATCACCTCCCACAAC	59
mCherry_16	TCGGCGCGTTCGTACTGTTCCACGATGGTGTAGTCCTCGTTGTGGGAGGTGATGTCGAG	59
mCherry_17	GAACAGTACGAACGCGCCGAGGGCCGCCACTCCACCGGCGGCATGGACGAGCTGTACAA	59
mCherry_18L	cctcaagacccgtttagaggccccaaggggttatttacttgtacagctcgtccatgccg	59
mBanana_1	ATGGTGAGCAAGGGCGAGGAGAATAACATGGCCGTCATCAAGGAGTTCATGCGCTTCAA	59
mBanana_2	TCGTGGCCGTTCACGGAGCCCTCCATGCGCACCTTGAAGCGCATGAACTCCTTGATGAC	59
mBanana_3	CTCCGTGAACGGCCACGAGTTCGAGATCGAGGGCGAGGGCGAGGGCCGCCCCTACGAGG	59
mBanana_4	CAGGGGGCCACCCTTGGTCACCTTCAGCTTGGCGGTCTGGGTGCCCTCGTAGGGGCGGC	59
mBanana_5	CAAGGGTGGCCCCCTGCCCTTCGCCTGGGACATCCTGTCCCCTCAGTTCTGCTACGGCT	59
mBanana_6	AGTCGGGGATACCAGTGGGGTGCTTCACGTAGGCCTTGGAGCCGTAGCAGAACTGAGGG	59
mBanana_7	CCCACTGGTATCCCCGACTACTTCAAGCTGTCCTTCCCCGAGGGCTTCAAGTGGGAGCG	59
mBanana_8	GAGCCACGGTCACCACGCCGCCGTCCTCGAAGTTCATCACGCGCTCCCACTTGAAGCCC	59
mBanana_9	CGTGGTGACCGTGGCTCAGGACTCCTCCCTGCAGGACGGCGAGTTCATCTACAAGGTGA	59
mBanana_10	CGGGGCCGTCGGAGGGGAAGTTGGTGCCGCGCAGCTTCACCTTGTAGATGAACTCGCCG	59
mBanana_11	CTCCGACGGCCCCGTAATGCAGAAGAAGACCATGGGCTGGGAGGCCTCCTCCGAGCGGA	59
mBanana_12	CTCATCTTGATCTCGCCCTTCAGGGCGCCGTCCTCGGGGTACATCCGCTCGGAGGAGGC	59
mBanana_13	CTGAAGGGCGAGATCAAGATGAGGCTGAAGCTGAAGGACGGCGGCCACTACAGCGCCGA	59
mBanana_14	GGCAACTGCACGGGCTTCTTGGCCTTGTAGGTGGTCTTGGTCTCGGCGCTGTAGTGGCC	59
mBanana_15	GAAGCCCGTGCAGTTGCCCGGCGCCTACATAGCCGGCGAGAAGATCGACATCACCTCCC	59
mBanana_16	CGCTCGTACAATTCCACGATAGTGTAGTCCTCATTGTGGGAGGTGATGTCGATCTTCTC	59
mBanana_17	CACTATCGTGGAATTGTACGAGCGCGCCGAGGGCCGCCACTCCACCGGCGGCATGGACG	59
mBanana_18L	ccagtctttcgactgagcctttcgttttatttacttgtacagctcgtccatgccgccgg	59
AmpM6_P1	ATGAGTATTCAACATTTCCGTGTC	24
AmpM6_P2	AAATGCCGCAAAAAGGGAATAAGGGCGACACGGAAATGTTGAATACTCAT	50
AmpM6_P3	TATTCCCTTTTTGCGGCATTTTGCCTTCCTGTTTTTGCTGACCCAGAAAC	50
AmpM6_P4	GATCTTCAGCATCTTTTACTTTCACCAGCGTTTCTGGGTCAGCAAAAACA	50
AmpM6_P5	GTGAAAGTAAAAGATGCTGAAGATCAGTTGGGTGCACGAGTGGGTTACAT	50
AmpM6_P6	AAGGATCTTACCGCTGTTGAGATCCAGTTCGATGTAACCCACTCGTGCAC	50
AmpM6_P7	CTCAACAGCGGTAAGATCCTTGAGAGTTTTCGCCCCGAAGAACGTTTTCC	50
AmpM6_P8	ACATAGCAGAACTTTAAAAGTGCTCATCATTGGAAAACGTTCTTCGGGGC	50
AmpM6_P9	AGCACTTTTAAAGTTCTGCTATGTGGCGCGGTATTATCCCCTGTTGACGC	50
AmpM6_P10	TGTATGCGGCGACCGAGTTGCTCTTGCCCGGCGTCAACAGGGGATAATAC	50
AmpM6_P11	CTCGGTCGCCGCATACACTATTCTCAGAATGACTTGGTTGAGTACTCACC	50
AmpM6_P12	TGCCATCCGTAAGATGCTTTTCTGTGACTGGTGAGTACTCAACCAAGTCA	50
AmpM6_P13	AAAAGCATCTTACGGATGGCATGACAGTAAGAGAAATATGCAGTGCTGCC	50
AmpM6_P14	GTTGGCCGCAGTGTTATCACTCATGGTTATGGCAGCACTGCATATTTCTC	50
AmpM6_P15	TGATAACACTGCGGCCAACTTACTTCTGACAACGATCGGAGGACCGAAAG	50
AmpM6_P16	CCCCCATGTTGTGCAAAAAAGCGGTTAGCTCCTTTCGGTCCTCCGATCGT	50
AmpM6_P17	TTTTTTGCACAACATGGGGGATCATGTAACTCGCCTTGATCGTTGGGAAC	50
AmpM6_P18	TCGTCGTTTGGTATGGCTTCATTCAGCTCCGGTTCCCAACGATCAAGGCG	50
AmpM6_P19	GAAGCCATACCAAACGACGAGCGTGACACCACGATGCCTGCAGCAATGGC	50
AmpM6_P20	AGTTCGCCAGTTAATAGTTTGCGCAACGTTGTTGCCATTGCTGCAGGCAT	50
AmpM6_P21	GCAAACTATTAACTGGCGAACTACTTACTCTAGCTTCCCGGCAACAATTA	50
AmpM6_P22	TGCAACTTATCCGCCTCCATCCAGTCTATTAATTGTTGCCGGGAAGCTAG	50
AmpM6_P23	TGGAGGCGGATAAGTTGCAGGACCACTTCTGCGCTTGGCCCTTCCGGCTG	50
AmpM6_P24	TCACCGGCTCCAGATTTATCAGCAATAAACCAGCCAGCCGGAAGGGCCAA	50
AmpM6_P25	GATAAATCTGGAGCCGGTGAGCGTGGGTCTCGCGGGTATCATTGCAGCAC	50
AmpM6_P26	ACGATACGGGAGGGTTTACCATCTGGCCCCAGTGCTGCAATGATACCCGC	50
AmpM6_P27	GGTAAACCCTCCCGTATCGTAGTTATCTACACGACGGGAGTCAGGCAACT	50
AmpM6_P28	TATCTCAGCGATCTGTCTATTTCGTTCATCCATAGTTGCCTGACTCCCGT	50
AmpM6_P29	CGAAATAGACAGATCGCTGAGATAGGTGCCTCACTGATTAAGCATTGGTA	50
AmpM6_P30	TTACCAATGCTTAATCAGTGAGG	23
