# Supplementary material for: In vitro generation of genetic diversity for directed evolution by error-prone artificial DNA synthesis
Source: Commun Biol. 2024 May 24;7:628. doi: 10.1038/s42003-024-06340-0 (PMC11126579; doi:10.1038/s42003-024-06340-0)
Supplement: Supplementary file 4 — Supplementary Data 2 [file 42003_2024_6340_MOESM4_ESM.xlsx]

## Sheet: Sheet1
Mutations generated in the gene encoding mCherry by ep-PCR
Sample ID	Mutation type		Type of mutation	Number of mutation	Frequency of mutation
A5-1	G14A,T176C,A428T,A601T		Deletion	5	0.000879044
A5-5	C404T		Insertion	0	0
A7-1	A7T,137DelC，A154G，161DelC,G177C,T263C,G506A		substitution	26	0.00457103
A8-4	A100T,A154T，275DelT,350DelC,C612A,A704T		Transition	17	0.00298875
A9-1	A58G,137DelC,T220C,G244A,A314G,A511G		Transversion	9	0.00158228
A9-2	A89T		Total mutations		0.00545007
A9-5	C135T,T152C,A557G
A9-6	G325A,C424T,A706G
A:Insert DNA fragment was prepared from ep-PCR reaction with 1.0 ul plasmid DNA as template.
Ration of mutant sequence=8/8.
Sample ID	Mutation type		Type of mutation	Number of mutation	Frequency of mutation
B1-2	A17T,T251A,T302C,A383G,C405A,C416G,A512G,A668T,676DelC,T709C		Deletion	9	0.000333111
B1-3	A37G,G112T,A289T,C483A		Insertion	0	0
B1-4	A17T,T251A,T302C,A383G,C405A,C416G,A512G,A668T,T709C		substitution	193	0.00714339
B1-7	T47G,C172T,G319T,T346G,C420A,A488G,A503G,587DelG,C625T		Transition	97	0.0035902
B2-1	A28C,T35G,C36T,T287C,G391C,C405A,C417A,C522T,G576A,634DelG,T679C,A691T		Transversion	96	0.00355319
B2-3	T353A,A446T,G543T,T644C,A668T		Total mutations		0.0074765
B2-4	T209A,C347A,A370T,C375A,A521G,C666T
B2-5	C124A,C125T,G391T,A499G,A608T
B3-3	10DelA,C96A,A128C,G145A,G510T,C539A,G570T,C690A
B3-4	G63C,G81A,143DelC,T220G,C276A,G316C,A397T,C399T,A428G,C452T,637DelT
B3-6	T47G,C172T,G319T,T346G,C420A,A488G,A503G,587DelG,C625T
B4-5	A235G,T263A,A533T,T599C,T622C
B4-7	C243T,G418A,G527T
B4-8	G115A,A235T,C624A
B5-1	C333A,C482T,A565T
B5-8	G418A,C597T
B7-2	G13A,A23G,C102A,A128G,G145A,A154G,G244T,A383G,C411T,A691G
B7-3	A290G,C375T
B7-6	A290G,C375T
B7-7	C231T,C363G,T442A,A494G
B8-2	G330A,C531T
B8-5	A191T,G378C
B8-8	C84T,171DelC,C277T,489DelG
B9-1	C84T,T509C,C612G
B9-4	G45A,G122A,A476C,A488G,C507T,C525A,T592A,G598T
B9-6	C124T,T287C,G336T,A382G
B9-8	T329G,T346C,G418T,T442C,A533G,G649C
B10-3	A160G,A230T,G301C,C333A,G439A
B10-4	A37T,G184A,C483A,G589T,C690T
B10-7	T29G,C324G,A370C,C395G,606DelC
B10-8	A26G,C39A,C48T,T56C,C350A,A427T,A518G,A682G
B11-1	T2C,T220C,C252T,C253T
B11-2	T29G,C324G,A370C,C395G,606DelC
B11-3	C508A,A559T
B11-5	C508A,A559T
B11-6	C200T
B11-7	G133A,C228T,C456T,C468G,A518G,A619G
B11-8	A142G,A154T,C228T,C288T,A307T,T401C,C450G,C508T,A578G,T622C
B:Insert DNA fragment was prepared from ep-PCR reaction with 0.1 ul plasmid DNA as template。
Ration of mutant sequence=38/38.
