# Supplementary material for: In vitro generation of genetic diversity for directed evolution by error-prone artificial DNA synthesis
Source: Commun Biol. 2024 May 24;7:628. doi: 10.1038/s42003-024-06340-0 (PMC11126579; doi:10.1038/s42003-024-06340-0)
Supplement: Supplementary file 5 — Supplementary Data 3 [file 42003_2024_6340_MOESM5_ESM.xlsx]

## Sheet: Sheet1
Mutations identified in bla gene from starting culture (AmpM6-R0/DH5a)
Strain ID	Mutation type	Deletions	Insertions	Substitutions	Total mutations		Deletions	Insertions	Substitutions
1	37DelT,C70G,A110G,T173G,C175T,G242C,C287A,G301A,A334T,T358A,430InsA,A455C,T562G,C586G,C595A,639DelA,C662T,G709A,G717T,726InsG,G756A,T765C,789DelG	3	2	18	23		132	116	491
3	C545T,T682C,G707C,T727C,T770A,G772C,T773C,789InsG,806InsA,816InsA,G822A,824InsA,828InsC,831InsA,G831C,837InsG,847InsG,G852A	0	8	10	18
4	37DelT,C70G,C135T,G242C,G259A,T358A,430InsA,520DelC,A525G,C532A,639DelA,C662T,726InsG,746InsG,A749C,T750G,T753G,A754T,756InsA,G756A,766InsA,G789A,816InsA,T833A,855InsA,859DelT	4	7	15	26
5	C545T	0	0	1	1
6	C545T	0	0	1	1
7	no mutation	0	0	0	0
8	no mutation	0	0	0	0
9	37DelT,C70T,G226C,G242C,T358A,G425T,430InsA,C593T,639DelA,C662T,726InsG,G756A	2	2	8	12
10	C545T	0	0	1	1
11	C545T,C665T,G707C,T708G,746InsG	0	1	4	5
12	37DelT,C70G,120DelA,T189G,G203A,A211T,G242C,259DelN3,C274G,T358A,430InsA,A536T,C542A,639DelA,C662T,G716T,726InsG,G756A,789DelG	5	2	12	19
14	C545T	0	0	1	1
15	37DelT,C59G,C70G,G128T,C177G,G242C,262DelC,T358A,A414T,430InsA,G499C,C554G,639DelA,C662T,688DelN3,726InsG,789DelG,G829A	5	2	11	18
16	37DelT,C59T,C70G,G76T,C101G,C119T,A138T,G168T,C175G,C204G,G242C,A334G,C342A,T358A,377DelC,C413T,430InsA,469DelT,A473C,A507C,C532T,639DelA,C662T,688DelG,C721A,726InsG,G756A,789DelG	6	2	20	28
21	37DelT,C59T,C70G,G76T,C101G,C119T,A138T,G168T,C175G,C204G,G242C,A334G,C342A,T358A,377DelC,C413T,430InsA,469DelT,A473C,A507C,C532T,639DelA,C662T,688DelG,C721A,726InsG,G756A,789DelG	6	2	20	28
22	37DelT,C70G,C121T,G154A,G242C,T358A,G383A,G396T,430InsA,G443T,639DelA,C662T,726InsG,T753C,G756A,C759T,G789A,800InsA,G804T,806InsG,811InsC,G818A,824InsA,833InsA,839InsG,845InsT,T859C	2	9	16	27
23	37DelT,C70G,G115C,T172G,G242C,G268A,G295A,T358A,360DelA,390DelC,T404A,430InsA,C437G,G443A,G470T,C610G,639DelA,C662T,726InsG,G756A,789DelG	5	2	14	21
24	37DelT,C70G,A120C,G242C,T358A,430InsA,A492C,639DelA,C662T,G663C,C671T,726InsG,746DelG,G756A,A823C,A830C	3	2	11	16
26	37DelT,C59G,C70G,G128T,C177G,G242C,262DelC,T358A,A414T,430InsA,G499C,C554G,639DelA,C662T,688DelN3,717DelG,726InsG,746DelG,789DelG,G829A	7	2	11	20
31	C545T	0	0	1	1
32	no mutation	0	0	0	0
33	37DelT,C70G,G124T,T144A,G242C,T358A,T366C,C409A,430InsA,A439T,T587G,G605A,639DelA,C662T,G701A,726InsG,G756A,C782T,C785A,789DelG	3	2	15	20
34	37DelT,C70G,G242C,T358A,A360C,C399T,430InsA,C554A,G623A,639DelA,T654A,C662T,C667G,726InsG,G756A,789DelG,A790C,C811T	3	2	13	18
35	T2G,C545T,T727C,746InsG,T753C,756InsC,T770InsA,789InsA,797InsG,806InsG,811InsA,816InsA,824InsA	0	9	4	13
37	11DelA,C545T,789InsG,829InsT	1	2	1	4
38	C545T,697InsA,746InsG,760InsC,764InsG,T778A,789InsA,800InsA,811InsA,A817T,C827G,828InsC,831InsA,G831C,837InsT,839InsC,845InsC,G852A,855InsA,T858InsG	0	14	6	20
39	C545T	0	0	1	1
40	no mutation	0	0	0	0
49	38DelT,C70G,120DelA,T189G,G203A,A211T,G242C,259DelN3,C274G,T358A,432InsA,A535T,C541A,639DelA,C662T,G716T,724InsG,G756A,789DelG	5	2	12	19
55	C545T	0	0	1	1
56	C545T	0	0	1	1
60	21InsG,C545T,718InsG,C745G,747InsC,760InsC,789InsG,807InsA,T837G
62	C545T	0	0	1	1
64	38DelT,C70G,G124T,T144A,G242C,T358A,T366C,C409A,432InsA,A438T,T587G,G605A,639DelA,C662T,G701A,724InsG,G756A,C782T,C785A,789DelG	3	2	15	20
65	38DelT,C70G,C180T,T191G,A213C,C228G,G242T,G259C,T358A,432InsA,A517C,G580A,T600G,639DelA,C662T,724InsG,G756A,C777T,789DelG	3	2	14	19
66	38DelT,C59T,C70G,G76T,C101G,C119T,A138T,G168T,C175G,C204G,G242C,A334G,C342A,T358A,377DelC,C414T,432InsA,468DelT,A472C,A506C,C531T,639DelA,C662T,T682C,688DelG,A696C,G707C,G716C,C722A,724InsG,G756A,G789A,T72C,T801A,C827T,T837C	5	2	29	36
67	C37A,38DelT,C70G,G170T,G229T,G242C,A257T,G355A,T358A,432InsA,G462T,478DelC,T487C,639DelA,C662T,G715C,724InsG,G756A,757InsA,C785A,G786C	3	3	15	21
68	C545T	0	0	1	1
69	C37A,38DelT,C70G,G170T,G229T,G242C,A257T,G355A,T358A,432InsA,G462T,478DelC,T487C,639DelA,C662T,G715C,724InsG,G756A,789DelG	4	2	13	19
70	C545T,854InsC	0	1	1	2
71	38DelT,C70G,G242C,G341A,A352T,T358A,432InsA,468DelT,G523T,639DelA,G647T,C662T,724InsT,G736T,G756A,789DelG	4	2	10	16
72	38DelT,C70G,T92C,A107T,G242C,C287T,T358A,432InsA,T458C,467DelA,T486C,T594A,C603A,A609G,639DelA,C662T,724InsG,G756A,789DelG	4	2	13	19
74	C545T,C567T,C607T,T641C,T726C	0	0	5	5
76	38DelT,C70G,111DelG,G188T,G242C,C251G,A257G,C309T,A326T,T358A,432InsA,G553C,T574C,639DelA,C662T,724InsG,C745G,747InsC,G756A,757InsA,807InsA	3	5	13	21
77	C545T	0	0	1	1
78	38DelT,C70G,88DelA,A151T,G242C,G254T,C256A,C328A,T358A,432InsA,497DelA,G631A,639DelA,C662T,C705G,724InsG,T726G,G756A,789DelG,A821G,G835C	5	2	14	21
79	38DelT,49DelT,C70G,C861A,G242C,A292T,G328C,T358A,G381A,C406G,432InsA,T601A,639DelA,C662T,681DelG,724InsG,G756A,789DelG	5	2	11	18
80	38DelT,C70G,A110G,T173G,C175T,G242C,C287A,G301A,A334T,T358A,432InsA,A454C,T562G,C586G,C595A,639DelA,C662T,G709A,G717T,724InsG,G756A,T765C,789DelG	3	2	18	23
81	42DelT,C70G,107DelA,T200A,G277C,G268T,A296C,G340A,T358A,430InsA,G553T,639DelA,C662T,C712T,724InsG,G756A,766DelA,789DelG,G858T	5	2	12	19
83	C545T,824InsA,854InsC	0	2	1	3
84	42DelT,A48T,C70G,C162G,G277C,257DelA,C273T,T358A,C395T,430InsA,639DelA,C662T,724InsG,G756A,774DelT,789DelG,G808C,G829A	5	2	11	18
85	42DelT,C70G,G277C,T358A,430InsA,639DelA,789DelG	3	1	3	7
87	C545T	0	0	1	1
88	no mutation	0	0	0	0
90	C545T	0	0	1	1
92	29DelT,42DelT,C70G,C220T,G277C,A248T,T358A,T369A,T384G,430InsA,432DelG,G433T,T449G,C531A,C542G,C595T,639DelA,C662T,G715C,724InsG,G756A,G786A,789DelG	5	2	16	23
99	42DelT,C70G,G277C,G336C,T358A,430InsA,639DelA,C662T,G680A,724InsG,G756A,789DelG,A830G,A832G	1	0	2	3
101	42DelT,C70G,G124T,T144A,G277C,T358A,T366C,C409A,430InsA,A438T,T587G,G605A,639DelA,C662T,G701A,724InsG,G756A,C782T,C785A,789DelG	3	2	15	20
106	42DelT,C70G,C74G,C240T,G277C,T358A,C399A,430InsA,G469T,C522G,C542G,T579A,A589C,639DelA,C662T,676DelG,G701C,724InsG,G756A,789DelG	4	2	14	20
107	42DelT,C59G,C70G,G128T,C177G,G277C,T358A,A414T,430InsA,G498C,C554G,639DelA,C662T,687DelN3,724InsG,789DelG,G107A	4	2	11	17
108	C545T	0	0	1	1
	Sum	132	116	491	739
	Ratio of base errors				0.0140706
	Ratio of mutant DNA double strands				0.918033
