# Supplementary material for: In vitro generation of genetic diversity for directed evolution by error-prone artificial DNA synthesis
Source: Commun Biol. 2024 May 24;7:628. doi: 10.1038/s42003-024-06340-0 (PMC11126579; doi:10.1038/s42003-024-06340-0)
Supplement: Supplementary file 6 — Supplementary Data 4 [file 42003_2024_6340_MOESM6_ESM.xlsx]

## Sheet: Sheet1
Mutations identified in bla gene from evolved cultures (AmpM6-R15/DH5a)
Sample ID	Mutation type	Strain type			C545T	Other mutations
175	11DelA,C545T	AmpM6-R15			137	7
89	C545T	AmpM6-R15
90	C545T	AmpM6-R15
91	C545T	AmpM6-R15
92	C545T	AmpM6-R15
93	C545T	AmpM6-R15
94	C545T	AmpM6-R15
95	C545T	AmpM6-R15
96	C545T	AmpM6-R15
97	C545T	AmpM6-R15
100	C545T	AmpM6-R15
101	C545T	AmpM6-R15
102	C545T	AmpM6-R15
103	C545T	AmpM6-R15
104	C545T	AmpM6-R15
105	C545T	AmpM6-R15
106	C545T	AmpM6-R15
107	C545T	AmpM6-R15
108	C545T	AmpM6-R15			Other mutations: 11DelA, C545T(1); C545T, 745InsG, 754InsC(1); C545T, G788N(1); C545T, T859G(1); C545T, 791InsG, 832InsN(1); C545T, T682N, 756InsA(1); C545T, T682N, G711A(1).
109	C545T	AmpM6-R15
110	C545T	AmpM6-R15
111	C545T	AmpM6-R15
112	C545T	AmpM6-R15
113	C545T	AmpM6-R15
114	C545T	AmpM6-R15
115	C545T	AmpM6-R15
116	C545T	AmpM6-R15
117	C545T	AmpM6-R15
118	C545T	AmpM6-R15
119	C545T	AmpM6-R15
120	C545T	AmpM6-R15
121	C545T	AmpM6-R15
122	C545T	AmpM6-R15
123	C545T	AmpM6-R15
124	C545T	AmpM6-R15
125	C545T	AmpM6-R15
126	C545T	AmpM6-R15
127	C545T	AmpM6-R15
128	C545T	AmpM6-R15
129	C545T	AmpM6-R15
130	C545T	AmpM6-R15
131	C545T	AmpM6-R15
132	C545T	AmpM6-R15
133	C545T	AmpM6-R15
134	C545T	AmpM6-R15
135	C545T	AmpM6-R15
136	C545T	AmpM6-R15
138	C545T	AmpM6-R15
139	C545T	AmpM6-R15
140	C545T	AmpM6-R15
141	C545T	AmpM6-R15
142	C545T	AmpM6-R15
143	C545T	AmpM6-R15
144	C545T	AmpM6-R15
145	C545T	AmpM6-R15
146	C545T	AmpM6-R15
147	C545T	AmpM6-R15
148	C545T	AmpM6-R15
149	C545T	AmpM6-R15
150	C545T	AmpM6-R15
154	C545T	AmpM6-R15
155	C545T	AmpM6-R15
156	C545T	AmpM6-R15
157	C545T	AmpM6-R15
159	C545T	AmpM6-R15
160	C545T	AmpM6-R15
161	C545T	AmpM6-R15
162	C545T	AmpM6-R15
163	C545T	AmpM6-R15
164	C545T	AmpM6-R15
165	C545T	AmpM6-R15
166	C545T	AmpM6-R15
167	C545T	AmpM6-R15
168	C545T	AmpM6-R15
169	C545T	AmpM6-R15
172	C545T	AmpM6-R15
173	C545T	AmpM6-R15
174	C545T	AmpM6-R15
176	C545T	AmpM6-R15
177	C545T	AmpM6-R15
178	C545T	AmpM6-R15
179	C545T	AmpM6-R15
180	C545T	AmpM6-R15
181	C545T	AmpM6-R15
137	C545T,745InsG,754InsC	AmpM6-R15
7	C545T;	AmpM6-R15
8	C545T;	AmpM6-R15
9	C545T;	AmpM6-R15
10	C545T;	AmpM6-R15
11	C545T;	AmpM6-R15
12	C545T;	AmpM6-R15
13	C545T;	AmpM6-R15
14	C545T;	AmpM6-R15
16	C545T;	AmpM6-R15
17	C545T;	AmpM6-R15
19	C545T;	AmpM6-R15
20	C545T;	AmpM6-R15
21	C545T;	AmpM6-R15
22	C545T;	AmpM6-R15
23	C545T;	AmpM6-R15
25	C545T;	AmpM6-R15
26	C545T;	AmpM6-R15
27	C545T;	AmpM6-R15
28	C545T;	AmpM6-R15
30	C545T;	AmpM6-R15
34	C545T;	AmpM6-R15
43	C545T;	AmpM6-R15
44	C545T;	AmpM6-R15
45	C545T;	AmpM6-R15
46	C545T;	AmpM6-R15
47	C545T;	AmpM6-R15
48	C545T;	AmpM6-R15
49	C545T;	AmpM6-R15
50	C545T;	AmpM6-R15
51	C545T;	AmpM6-R15
52	C545T;	AmpM6-R15
53	C545T;	AmpM6-R15
54	C545T;	AmpM6-R15
55	C545T;	AmpM6-R15
56	C545T;	AmpM6-R15
57	C545T;	AmpM6-R15
58	C545T;	AmpM6-R15
59	C545T;	AmpM6-R15
60	C545T;	AmpM6-R15
61	C545T;	AmpM6-R15
62	C545T;	AmpM6-R15
63	C545T;	AmpM6-R15
64	C545T;	AmpM6-R15
65	C545T;	AmpM6-R15
69	C545T;	AmpM6-R15
70	C545T;	AmpM6-R15
73	C545T;	AmpM6-R15
74	C545T;	AmpM6-R15
75	C545T;	AmpM6-R15
77	C545T;	AmpM6-R15
78	C545T;	AmpM6-R15
81	C545T;	AmpM6-R15
82	C545T;	AmpM6-R15
88	C545T;	AmpM6-R15
87	C545T; G788N	AmpM6-R15
76	C545T; T859G	AmpM6-R15
31	C545T;791InsG;832InsN	AmpM6-R15
29	C545T;T682N;756InsA	AmpM6-R15
15	C545T;T682N;G711A	AmpM6-R15
3	no mutation	AmpWT
4	no mutation	AmpWT
5	no mutation	AmpWT
6	no mutation	AmpWT
24	no mutation	AmpM6-R15
36	no mutation	AmpWT
37	no mutation	AmpWT
38	no mutation	AmpWT
39	no mutation	AmpWT
40	no mutation	AmpWT
41	no mutation	AmpWT
42	no mutation	AmpWT
68	no mutation	AmpM6-R15
71	no mutation	AmpM6-R15
125	no mutation	AmpM6-R15
