# Supplementary material for: In vitro generation of genetic diversity for directed evolution by error-prone artificial DNA synthesis
Source: Commun Biol. 2024 May 24;7:628. doi: 10.1038/s42003-024-06340-0 (PMC11126579; doi:10.1038/s42003-024-06340-0)
Supplement: Supplementary file 7 — Supplementary Data 5 [file 42003_2024_6340_MOESM7_ESM.xlsx]

## Sheet: Raw data of Figure 2
Panel a. Results of mutation profile analysis					Panel b. Results of mutation profile analysis					Panel c. Results of mutation profile analysis					Panel d. Results of phenotype profile analysis
Sample ID	Deletion	Insert	Substitution		Exp ID	Deletion	Insert	Substitution		Strain ID	Mutation location	Mutation type			EmGFP* Mutants (Ex 488 nm, Em 512 nm)			mCherry* Mutants (Ex 488 nm, Em 512 nm)			mBanana* Mmutants (Ex 540 nm, Em 553 nm)
BFP Exp.1	0.000585	0.00039	0		M1 Exp.	0.00138889	0.000416667	0		1	41	4			Clone ID	Fluorescent strength		Clone ID	Fluorescent strength		Colone ID
BFP Exp.2	0.00035	5.6e-05	7e-05		M3 Exp.	0.000589226	4.20875e-05	0.000126263		1	80	4			1	4640		1	225		1	825
mCherry Exp.1	0.001125	0	0		M5 Exp.	0.000477431	4.34028e-05	0		1	161	4			2	4486		2	210		2	780
mCherry Exp.2	0.000526	0.000276	0.000131		M6 Exp.	0.00112179	0	0.00892094		1	188	2			3	4399		3	180		3	760
EmGFP Exp.1	0.00095	0.000219	0.00241		ep-PCR Exp.1	0.000879044	0	0.00457103		1	229	3			4	4032		4	165		4	679
EmGFP Exp.2	0.000524	0.000137	6.83e-05		ep-PCR Exp.2	0.000333111	0	0.00714339		1	352	4			5	3922		5	145		5	584
mBanana Exp.1	0.0013611	0.00036296	0							1	377	4			6	3382		6	143		6	222
										1	429	4			7	2759		7	133		7	169
										1	558	4			8	2726		8	104		8	86
										1	644	4			9	2549		9	79		9	19
										2	33	4			10	2340		10	77		10	4
										2	49	2			11	1969		11	75		11	2
										2	188	4			12	1748		12	72		12	2
										2	255	3			13	1318		13	68		13	2
										2	443	3			14	748		14	64		14	2
										2	589	4			15	70		15	64		15	2
										2	611	4			16	67		16	64		16	2
										3	204	2			17	67		17	59		17	2
										3	269	4			18	65		18	57		18	1
										3	498	4			19	64		19	57		19	1
										3	504	3			20	64		20	46		20	1
										3	587	4			21	63		21	35		21	1
										4	204	2			22	63		22	26		22	1
										4	269	4			23	62		23	17		23	0
										4	498	4			24	62		24	17		24	0
										4	504	3			25	62		25	7		25	0
										4	587	4			26	62		26	6		26	0
										5	41	3			27	62		27	2		27	0
										5	104	4			28	60		28	2		28	0
										5	176	2			29	59		29	2		29	0
										5	190	3			30	59		30	2		30	0
										5	214	4			31	59		31	2		31	0
										5	407	4			32	59		32	2
										5	493	4			33	58		33	2
										5	671	4			34	58		34	1
										5	689	3			35	58		35	1
										6	331	4			36	58		36	1
										6	421	4			37	57		37	1
										6	449	4			38	56		38	1
										6	453	4			39	56		39	1
										6	542	4			40	55		40	1
										6	651	4			41	55		41	1
										6	674	4			42	55		42	1
										7	297	3			43	55		43	1
										7	332	3			44	55		44	1
										7	380	4			45	54		45	1
										7	421	4			46	54		46	1
										7	520	3			47	52		47	1
										7	623	4			48	52		48	1
										8	32	3			49	52		49	1
										8	170	4			50	51		50	1
										8	383	4			51	51		51	1
										8	412	4			52	51		52	1
										8	438	4			53	51		53	1
										8	449	3			54	51		54	0
										9	166	3			55	51		55	0
										9	227	3			56	50		56	0
										9	524	4			57	50		57	0
										9	547	4			58	50		58	0
										9	682	4			59	49		59	0
										10	71	3			60	49		60	0
										10	93	4			61	48		61	0
										10	180	4			62	47		62	0
										10	466	3			63	47		63	0
										10	488	4			64	47		64	0
										10	496	4			65	47		65	0
										10	590	2			66	47		66	0
										10	669	4			67	47		67	0
										11	10	2			68	45		68	0
										11	89	4			69	44		69	0
										11	129	3			70	44		70	0
										11	309	4			71	43		71	0
										11	383	3			72	42		72	0
										11	428	4						73	0
										11	512	4						74	0
										11	582	3						75	0
										11	631	3						76	0
										12	222	4						77	0
										12	265	4						78	0
										12	327	4						79	0
										12	419	4						80	0
										12	534	4						81	0
										13	100	4						82	0
										13	157	2						83	0
										13	319	4						84	0
										13	364	4						85	0
										13	434	4						86	0
										13	513	2						87	0
										13	532	4						88	0
										13	545	3						89	0
										13	656	3						90	0
										13	692	3						91	0
										14	24	4						92	0
										14	116	4						93	0
										14	139	2						94	0
										14	287	4						95	0
										14	404	4						96	0
										14	420	4
										14	587	3
										14	684	3
										15	367	3
										15	383	4
										15	555	3
										15	612	3
										15	678	3
										15	681	4
										16	228	3
										16	423	4
										16	447	3
										16	512	3
										16	612	3
										16	627	3
										16	681	4
										17	32	3
										17	170	4
										17	383	4
										17	412	4
										17	438	4
										17	449	3
										18	297	3
										18	332	4
										18	380	4
										18	421	4
										18	520	3
										18	623	4
										19	129	4
										19	184	2
										19	188	2
										19	199	4
										19	556	3
										19	621	4
										20	130	4
										20	200	4
										20	322	4
										20	333	4
										20	364	4
										20	394	4
										20	398	2
										20	434	4
										20	519	4
										20	610	4
										20	624	3
										20	628	2
										21	229	3
										21	275	4
										21	333	4
										21	384	4
										21	487	3
										21	594	4
										22	14	2
										22	29	3
										22	124	2
										22	229	2
										22	289	2
										22	309	4
										22	396	4
										22	397	4
										22	562	3
										23	49	4
										23	99	4
										23	114	4
										23	153	4
										23	178	4
										23	209	3
										23	254	4
										23	435	4
										23	478	3
										23	494	2
										24	143	3
										24	238	4
										24	269	4
										24	283	4
										24	298	2
										24	328	3
										24	625	4
										24	652	2
										24	672	4
										25	45	4
										25	159	4
										25	165	4
										25	364	4
										25	389	3
										25	499	3
										26	141	4
										26	181	3
										26	200	3
										26	564	4
										26	692	4

## Sheet: Raw data of Figure 4
Panel a.						Panel b.						Panel c.						Panel d.						Panel e.						Panel f.						Panel g.						Panel h.						Panel i.
Wavelength (nm)	A7	A8	E7	E8		Wavelength (nm)	B7	B8	E7	E8		Wavelength (nm)	C7	C8	E7	E8		Wavelength (nm)	D7	D8	E7	E8		Wavelength (nm)	F7	F8	E7	E8		Wavelength (nm)	G7	G8	E7	E8		Wavelength (nm)	H7	H8	E7	E8		Wavelength (nm)	A9	A10	E7	E8		Wavelength (nm)	B9
350	0	7.65306	0	6.23269		350	6.38686	16.129	0	6.23269		350	9.64912	18.0505	0	6.23269		350	0	0	0	6.23269		350	2.77008	4.90196	0	6.23269		350	7.21785	2.65957	0	6.23269		350	2.96736	8.28313	0	6.23269		350	6.94444	2.75482	0	6.23269		350	6.6313
360	10.1852	14.4558	6.06469	2.77008		360	0	18.8172	6.06469	2.77008		360	5.26316	9.9278	6.06469	2.77008		360	1.17371	11.3982	6.06469	2.77008		360	0	1.40056	6.06469	2.77008		360	15.748	5.98404	6.06469	2.77008		360	4.45104	10.5422	6.06469	2.77008		360	0.694444	12.3967	6.06469	2.77008		360	3.97878
370	0.925926	1.70068	0	2.77008		370	12.7737	1.79211	0	2.77008		370	6.14035	0	0	2.77008		370	0	2.27964	0	2.77008		370	0	0.70028	0	2.77008		370	0.656168	0	0	2.77008		370	0	9.78916	0	2.77008		370	9.72222	0	0	2.77008		370	0.66313
380	0	9.35374	3.36927	1.38504		380	2.73723	12.5448	3.36927	1.38504		380	0.877193	7.22022	3.36927	1.38504		380	0	1.51976	3.36927	1.38504		380	0	7.0028	3.36927	1.38504		380	1.9685	13.2979	3.36927	1.38504		380	1.48368	6.0241	3.36927	1.38504		380	4.16667	0.688705	3.36927	1.38504		380	0.66313
390	2.77778	13.6054	1.34771	4.84765		390	12.7737	13.4409	1.34771	4.84765		390	5.26316	4.51264	1.34771	4.84765		390	0.391236	6.83891	1.34771	4.84765		390	4.15512	9.80392	1.34771	4.84765		390	3.28084	15.9574	1.34771	4.84765		390	10.3858	10.5422	1.34771	4.84765		390	4.86111	2.75482	1.34771	4.84765		390	5.30504
400	16.6667	7.65306	18.1941	2.07756		400	10.0365	9.85663	18.1941	2.07756		400	14.0351	13.5379	18.1941	2.07756		400	0	0	18.1941	2.07756		400	4.15512	2.80112	18.1941	2.07756		400	7.87402	2.65957	18.1941	2.07756		400	5.93472	6.77711	18.1941	2.07756		400	4.86111	0	18.1941	2.07756		400	0.66313
410	13.8889	21.2585	9.43396	9.00277		410	5.47445	9.85663	9.43396	9.00277		410	19.2982	12.6354	9.43396	9.00277		410	0.782473	7.59878	9.43396	9.00277		410	6.92521	8.40336	9.43396	9.00277		410	1.31234	3.98936	9.43396	9.00277		410	7.4184	6.77711	9.43396	9.00277		410	6.94444	11.0193	9.43396	9.00277		410	5.30504
420	19.4444	27.2109	4.71698	2.77008		420	10.9489	15.233	4.71698	2.77008		420	12.2807	12.6354	4.71698	2.77008		420	0	6.07903	4.71698	2.77008		420	7.61773	2.80112	4.71698	2.77008		420	12.4672	3.32447	4.71698	2.77008		420	11.1276	15.0602	4.71698	2.77008		420	0.694444	7.57576	4.71698	2.77008		420	3.97878
430	22.2222	28.9116	6.06469	4.84765		430	12.7737	15.233	6.06469	4.84765		430	21.0526	18.0505	6.06469	4.84765		430	0	12.9179	6.06469	4.84765		430	6.92521	14.7059	6.06469	4.84765		430	8.53018	14.6277	6.06469	4.84765		430	18.546	15.0602	6.06469	4.84765		430	6.94444	9.64187	6.06469	4.84765		430	11.2732
440	33.3333	38.2653	13.4771	22.8532		440	28.2847	22.4014	13.4771	22.8532		440	41.2281	17.148	13.4771	22.8532		440	0	14.4377	13.4771	22.8532		440	19.3906	14.7059	13.4771	22.8532		440	10.4987	16.6223	13.4771	22.8532		440	16.3205	15.8133	13.4771	22.8532		440	17.3611	12.3967	13.4771	22.8532		440	8.62069
450	133.333	90.1361	73.4501	79.6399		450	109.489	163.978	73.4501	79.6399		450	140.351	101.083	73.4501	79.6399		450	18.3881	79.0274	73.4501	79.6399		450	50.554	69.3277	73.4501	79.6399		450	67.5853	70.4787	73.4501	79.6399		450	87.5371	81.3253	73.4501	79.6399		450	65.2778	69.5592	73.4501	79.6399		450	69.6286
460	48582.4	48913.3	28588.9	28358		460	47152.4	45425.6	28588.9	28358		460	46893	45258.1	28588.9	28358		460	4616.98	31536.5	28588.9	28358		460	30128.8	30209.4	28588.9	28358		460	24767.7	27934.8	28588.9	28358		460	32455.5	33149.1	28588.9	28358		460	29500	30156.3	28588.9	28358		460	31169.8
470	83333.3	76530.6	60646.9	62326.9		470	82116.8	80645.2	60646.9	62326.9		470	78947.4	81227.4	60646.9	62326.9		470	35211.3	68389.1	60646.9	62326.9		470	62326.9	63025.2	60646.9	62326.9		470	59055.1	59840.4	60646.9	62326.9		470	66765.6	67771.1	60646.9	62326.9		470	62500	61983.5	60646.9	62326.9		470	59681.7
480	83333.3	76530.6	60646.9	62326.9		480	82116.8	80645.2	60646.9	62326.9		480	78947.4	81227.4	60646.9	62326.9		480	35211.3	68389.1	60646.9	62326.9		480	62326.9	63025.2	60646.9	62326.9		480	59055.1	59840.4	60646.9	62326.9		480	66765.6	67771.1	60646.9	62326.9		480	62500	61983.5	60646.9	62326.9		480	59681.7
490	83333.3	76530.6	60646.9	62326.9		490	82116.8	80645.2	60646.9	62326.9		490	78947.4	81227.4	60646.9	62326.9		490	35211.3	68389.1	60646.9	62326.9		490	62326.9	63025.2	60646.9	62326.9		490	59055.1	59840.4	60646.9	62326.9		490	66765.6	67771.1	60646.9	62326.9		490	62500	61983.5	60646.9	62326.9		490	59681.7
500	83333.3	76530.6	60646.9	62326.9		500	82116.8	80645.2	60646.9	62326.9		500	78947.4	81227.4	60646.9	62326.9		500	35211.3	68389.1	60646.9	62326.9		500	62326.9	63025.2	60646.9	62326.9		500	59055.1	59840.4	60646.9	62326.9		500	66765.6	67771.1	60646.9	62326.9		500	62500	61983.5	60646.9	62326.9		500	59681.7
510	83333.3	76530.6	60646.9	62326.9		510	82116.8	80645.2	60646.9	62326.9		510	78947.4	81227.4	60646.9	62326.9		510	35211.3	68389.1	60646.9	62326.9		510	62326.9	63025.2	60646.9	62326.9		510	59055.1	59840.4	60646.9	62326.9		510	66765.6	67771.1	60646.9	62326.9		510	62500	61983.5	60646.9	62326.9		510	59681.7
520	6437.96	6473.64	3478.44	3645.43		520	5996.35	5834.23	3478.44	3645.43		520	6386.84	5694.04	3478.44	3645.43		520	2058.29	3140.58	3478.44	3645.43		520	2899.58	2801.82	3478.44	3645.43		520	5137.8	5048.54	3478.44	3645.43		520	3009.64	3128.77	3478.44	3645.43		520	3560.42	3676.31	3478.44	3645.43		520	4671.09
530	10939.8	10457.5	4124.66	4165.51		530	9880.47	9505.38	4124.66	4165.51		530	10706.1	9530.69	4124.66	4165.51		530	2251.17	3127.66	4124.66	4165.51		530	2824.1	2699.58	4124.66	4165.51		530	6354.99	6438.16	4124.66	4165.51		530	3179.53	3147.59	4124.66	4165.51		530	4252.08	4345.73	4124.66	4165.51		530	5843.5
540	26225	26014.5	6069.41	5992.38		540	23467.2	22474.9	6069.41	5992.38		540	26212.3	21737.4	6069.41	5992.38		540	2018.78	3124.62	6069.41	5992.38		540	2733.38	2797.62	6069.41	5992.38		540	11853.7	11728.7	6069.41	5992.38		540	3197.33	3222.89	6069.41	5992.38		540	6440.28	6143.94	6069.41	5992.38		540	10287.1
550	45442.6	46745.7	8942.72	9299.86		550	41947.1	40646.1	8942.72	9299.86		550	46743.9	39847.5	8942.72	9299.86		550	1914.71	2941.49	8942.72	9299.86		550	2591.41	2527.31	8942.72	9299.86		550	19294	19588.4	8942.72	9299.86		550	3603.86	3301.2	8942.72	9299.86		550	9677.08	8852.62	8942.72	9299.86		550	17266.6
560	48605.6	49304.4	9084.91	9129.5		560	44646	42605.7	9084.91	9129.5		560	49503.5	41889	9084.91	9129.5		560	1795.38	2691.49	9084.91	9129.5		560	2581.72	2387.25	9084.91	9129.5		560	19711.9	19839.1	9084.91	9129.5		560	3083.09	3240.21	9084.91	9129.5		560	9795.83	8936.64	9084.91	9129.5		560	17820.3
570	37033.3	37000	7473.05	7552.63		570	33369.5	31379.9	7473.05	7552.63		570	36796.5	31268.1	7473.05	7552.63		570	1962.83	2776.6	7473.05	7552.63		570	2668.98	2806.02	7473.05	7552.63		570	15435.7	15525.3	7473.05	7552.63		570	3183.23	3185.99	7473.05	7552.63		570	7874.31	7401.52	7473.05	7552.63		570	13862.7
580	28892.6	28415.8	7948.79	7527.01		580	26394.2	24235.7	7948.79	7527.01		580	28833.3	24664.3	7948.79	7527.01		580	2619.72	3766.72	7948.79	7527.01		580	4133.66	4232.49	7948.79	7527.01		580	14653.5	14940.8	7948.79	7527.01		580	4301.93	4239.46	7948.79	7527.01		580	8047.22	8117.77	7948.79	7527.01		580	13393.9
590	24288	24830.8	11890.2	11585.9		590	22125.9	20371	11890.2	11585.9		590	23871.9	20409.7	11890.2	11585.9		590	4890.06	7194.53	11890.2	11585.9		590	9071.33	8593.14	11890.2	11585.9		590	17866.8	18585.1	11890.2	11585.9		590	7425.07	7949.55	11890.2	11585.9		590	12173.6	12360.2	11890.2	11585.9		590	16630.6
600	20528.7	20942.2	17718.3	16675.2		600	18558.4	17526.9	17718.3	16675.2		600	20654.4	17453.1	17718.3	16675.2		600	7933.1	11142.1	17718.3	16675.2		600	15011.8	15059.5	17718.3	16675.2		600	22961.3	23609.7	17718.3	16675.2		600	11900.6	12638.6	17718.3	16675.2		600	17018.8	17457.3	17718.3	16675.2		600	21759.3
610	15646.3	15396.3	20126.7	19340		610	14008.2	14264.3	20126.7	19340		610	15867.5	13227.4	20126.7	19340		610	9384.98	13234	20126.7	19340		610	18401	18444	20126.7	19340		610	24884.5	25506	20126.7	19340		610	14517.1	15098.6	20126.7	19340		610	19593.1	19833.3	20126.7	19340		610	23297.7
620	10622.2	10937.9	17903.6	17578.3		620	10124.1	9452.51	17903.6	17578.3		620	11080.7	10262.6	17903.6	17578.3		620	8702.27	12026.6	17903.6	17578.3		620	17287.4	16483.2	17903.6	17578.3		620	21353.7	22183.5	17903.6	17578.3		620	12977.7	13042.2	17903.6	17578.3		620	17677.8	17803	17903.6	17578.3		620	20774.5
630	7987.04	7875.85	14170.5	13860.8		630	6934.31	6882.62	14170.5	13860.8		630	8003.51	6527.98	14170.5	13860.8		630	6877.93	9648.94	14170.5	13860.8		630	13896.8	13478.3	14170.5	13860.8		630	16540	17463.4	14170.5	13860.8		630	10850.9	11036.9	14170.5	13860.8		630	14239.6	13845.7	14170.5	13860.8		630	16230.1
640	5361.11	5665.82	11408.4	11100.4		640	5171.53	5323.48	11408.4	11100.4		640	5817.54	5077.62	11408.4	11100.4		640	5448.75	7799.39	11408.4	11100.4		640	11094.9	10645	11408.4	11100.4		640	13360.2	13543.9	11408.4	11100.4		640	8274.48	8560.24	11408.4	11100.4		640	11479.2	11475.2	11408.4	11100.4		640	12830.2
650	4433.33	4425.17	8960.24	9354.57		650	4132.3	4026.88	8960.24	9354.57		650	4535.09	3726.53	8960.24	9354.57		650	4521.91	6492.4	8960.24	9354.57		650	9024.93	8849.44	8960.24	9354.57		650	11012.5	10587.1	8960.24	9354.57		650	6775.96	6913.4	8960.24	9354.57		650	8932.64	9532.37	8960.24	9354.57		650	10141.9
660	3468.52	3104.59	8178.57	7960.53		660	2770.99	2643.37	8178.57	7960.53		660	3329.82	2876.35	8178.57	7960.53		660	3897.1	5228.72	8178.57	7960.53		660	7867.73	7711.48	8178.57	7960.53		660	9064.3	9144.95	8178.57	7960.53		660	6020.77	5772.59	8178.57	7960.53		660	7654.86	7885.67	8178.57	7960.53		660	8676.39
670	2537.96	2302.72	6580.86	6360.11		670	2156.93	2207.89	6580.86	6360.11		670	2392.98	2137.18	6580.86	6360.11		670	3240.61	4680.09	6580.86	6360.11		670	6856.65	6121.15	6580.86	6360.11		670	7462.6	7687.5	6580.86	6360.11		670	4701.04	5137.8	6580.86	6360.11		670	6690.28	6263.09	6580.86	6360.11		670	7218.17
680	2026.85	1731.29	5072.1	5154.43		680	1657.85	1510.75	5072.1	5154.43		680	1855.26	1576.71	5072.1	5154.43		680	2500	3616.26	5072.1	5154.43		680	5382.27	5619.75	5072.1	5154.43		680	5285.43	6210.77	5072.1	5154.43		680	4094.21	4304.97	5072.1	5154.43		680	4837.5	5186.64	5072.1	5154.43		680	5552.39
690	1366.67	1230.44	4299.87	4055.4		690	1103.1	1189.96	4299.87	4055.4		690	1458.77	1201.26	4299.87	4055.4		690	1895.54	2812.31	4299.87	4055.4		690	4164.82	3829.83	4299.87	4055.4		690	4682.41	4679.52	4299.87	4055.4		690	3096.44	3048.19	4299.87	4055.4		690	3958.33	4025.48	4299.87	4055.4		690	4431.03
700	908.333	960.884	3086.93	3120.5		700	895.985	801.971	3086.93	3120.5		700	999.123	810.469	3086.93	3120.5		700	1623.63	2146.66	3086.93	3120.5		700	3207.06	3096.64	3086.93	3120.5		700	3504.59	3958.11	3086.93	3120.5		700	2326.41	2590.36	3086.93	3120.5		700	3047.92	3125.34	3086.93	3120.5		700	3320.95
710	688.889	724.49	2043.8	2126.04		710	624.088	688.172	2043.8	2126.04		710	840.351	598.375	2043.8	2126.04		710	1245.7	1589.67	2043.8	2126.04		710	2173.82	2101.54	2043.8	2126.04		710	2535.43	2416.22	2043.8	2126.04		710	1790.8	1631.78	2043.8	2126.04		710	2213.89	2205.23	2043.8	2126.04		710	2629.31
720	565.741	541.667	1943.4	1630.19		720	415.146	514.337	1943.4	1630.19		720	475.439	325.812	1943.4	1630.19		720	838.028	1170.21	1943.4	1630.19		720	1612.88	1741.6	1943.4	1630.19		720	1653.54	1998.01	1943.4	1630.19		720	1310.09	1245.48	1943.4	1630.19		720	1507.64	1741.74	1943.4	1630.19		720	1740.72
730	507.407	380.952	1381.4	1380.89		730	370.438	267.921	1381.4	1380.89		730	408.772	345.668	1381.4	1380.89		730	696.792	888.298	1381.4	1380.89		730	1295.71	1200.28	1381.4	1380.89		730	1601.71	1684.84	1381.4	1380.89		730	1060.83	919.428	1381.4	1380.89		730	1404.86	1413.22	1381.4	1380.89		730	1377.98
740	319.444	329.082	982.48	992.382		740	240.876	307.348	982.48	992.382		740	285.088	194.946	982.48	992.382		740	591.941	808.511	982.48	992.382		740	1232.69	1037.82	982.48	992.382		740	1219.82	1153.59	982.48	992.382		740	720.326	933.735	982.48	992.382		740	1079.86	1002.75	982.48	992.382		740	1241.38
750	237.037	297.619	770.889	865.651		750	189.781	172.939	770.889	865.651		750	194.737	195.848	770.889	865.651		750	414.71	764.438	770.889	865.651		750	850.416	1042.72	770.889	865.651		750	822.178	1046.54	770.889	865.651		750	655.786	702.56	770.889	865.651		750	868.75	882.231	770.889	865.651		750	943.634
[truncated: 18 more columns]

## Sheet: Raw data of Figure 5
Panel c. Tryptophan induction effect on fluorescent strangth of Blc3M regulated gene mCherry														Panel d. Tryptophan induction effect on fluorescent strangth of Blc4M regulated gene mCherry
Clone	A	B	C	D	E	F	G	H	I	J	K	L		Clone	A	B	C	D	E	F	G	H	I	J	K	L	M
1	6.03055	1.00466	0.956855	4.49845	1.03794	2.57692	1.31335	1.04029	0.763315	0.806531	1.34204	0.481714		1	10.7879	9.07688	5.62714	1.46288	6.32988	1.19134	4.61519	12.4842	0.295961	1.10469	4.01992	1.86796	10.6622
2	1.01708	6.70964	5.75748	3.93391	1.68646	1.00188	2.69307	1.1067	6.81587	0.824619	0.188366	0.985994		2	10.0922	10.5318	5.66323	9.51171	0.167793	0.193664	0.796658	1.09766	1.31017	8.26198	4.37269	11.0201	3.25833
3	5.18011	5.30317	5.76834	2.64306	6.47468	1.204	2.98298	5.74394	5.98819	3.13112	1.44726	0.73754		3	1.88406	8.46434	6.37856	10.8017	0.957444	8.44131	6.1172	10.4837	1.79863	0.113675	4.92952	1.76977	1.09403
4	0.946009	1.12836	0.207945	0.282196	5.18996	2.61088	1.23876	0.886709	1.23808	0.951711	0.823105	2.53906		4	1.26955	8.57278	1.0511	3.38113	1.01201	0.923103	1.20445	10.4872	10.1984	5.31835	4.12688	0.157489	1.13808
5	0.881509	0.433983	0.207015	0.0304647	1.18781	0.897898	7.668	1.47774	3.44347	1.07448	0.155219	2.16182		5	0.960278	1.42003	1.01464	8.22045	1.03763	1.28064	6.60188	7.7873	9.64699	0.532166	0.204407	10.1408	1.22717
6	1.17605	4.5029	1.16295	0.803453	1.06461	2.23362	1.05926	0.984358	0.161695	1.60472	10.2371	1.16335		6	7.05397	7.83147	1.11112	3.61785	3.88288	0.914592	1.19861	8.75536	9.76934	0.115305	1.04083	0.349546	1.49936

## Sheet: Raw data of Figure 6
Panel a.					Panel b.
Strain ID	EmGFP	mCherry	SBFP2		Strain ID	Em-GFP	mCherry	mBanana
1	1282.7	11.5804	5303.81		1	6065.82	37.9747	4789.87
2	1355.44	11.2732	5531.17		2	5868.02	40.6091	4347.72
3	1286.7	11.0803	5275.62		3	6561.73	30.8642	6808.64
4	1398.63	6.85976	5817.84		4	5852.71	31.0078	4341.09
5	1275.71	10.7143	5488.57		5	5808.9	47.1204	4659.69
6	1273.9	9.04393	5419.25		6	5824.02	47.486	5340.78
7	1352.43	12.1294	5962.94		7	6035.99	35.9897	4419.02
8	1341.49	13.5309	5530.28		8	6451.87	42.7807	4783.42
9	1264.52	7.57576	5233.59		9	6271.23	46.5753	5495.89
10	1333.77	14.2857	5550		10	6692.57	43.9189	7695.95
11	1332.88	8.90411	5519.86		11	5765.4	35.1906	5926.69
12	1291.46	12.1951	5689.02		12	7337.08	59.9251	10097.4
13	1304.44	9.4086	5284.95		13	9031.25	102.679	13674.1
14	1250	7.31707	4884.76		14	8864.04	70.1754	13767.5
15	1317.72	10.0865	5425.07		15	6279.28	36.036	6393.39
16	1274.5	8.64553	5337.9		16	6111.42	47.3538	5069.64
17	1410.66	5.7377	5986.89		17	6244.32	48.2955	4982.95
18	1312.5	10.9012	5944.77		18	10034.1	73.1707	16565.9
19	1360.81	9.45946	5580.41		19	7623.53	62.7451	10968.6
20	1308.38	8.24873	5182.11		20	7175.82	51.2821	9065.93
21	1272.15	6.96203	5337.34		21	7570.88	57.4713	10379.3
22	1327.96	12.0968	5168.68		22	8640	48.8889	13964.4
23	1356.84	10.6838	5499.29		23	7939.16	76.0456	10121.7
24	1229.68	6.7734	5524.63		24	6451.15	54.5977	5313.22
25	1334.02	8.87978	5351.78		25	9265.22	82.6087	12647.8
26	1271.91	7.73196	5128.22		26	11232.3	121.212	17262.6
27	1334.27	9.12921	5362.36		27	10271.4	85.7143	15447.6
28	1491.41	8.59107	6388.32		28	9459.92	63.2911	11869.2
29	1499.14	12.931	6198.28		29	10138.2	110.599	14599.1
30	1341.84	8.74636	5845.48		30	11040	100	16045
31	1293.93	5.16796	5232.56		31	10123.9	146.789	14903.7
32	1204.32	4.32099	4885.19		32	6773.91	52.1739	5417.39
33	1255.97	5.96817	5148.54		33	6206.99	26.8817	4602.15
34	1327.03	7.70308	5501.4		34	10486.4	109.091	12809.1
35	1371.49	9.83146	5609.55		35	9391.3	110.672	11031.6
36	1338	9.33333	5668.67		36	7683.67	71.4286	7768.71
37	1322.09	10.582	5382.94		37	9771.08	96.3855	11253
38	1234.17	11.2137	5309.37		38	9380.17	82.6446	10797.5
39	1279.12	9.23295	5276.99		39	9183.67	65.3061	11771.4
40	1309.23	12.3077	5657.69		40	6718.02	55.2326	5549.42
41	1254.34	493.497	6901.01		41	6813.19	60.4396	5186.81
42	1303.91	12.1294	5570.75		42	6318.3	37.1353	4461.54
43	1305.04	9.94695	5677.06		43	6847.31	53.8922	6146.71
44	1161.18	5.29412	4721.76		44	7011.87	68.2493	5753.71
45	1520.77	10	6006.92		45	10433.2	110.599	14230.4
46	1158.12	5.625	4891.25		46	6581.87	58.4795	5578.95
47	1528.85	11.5385	6082.69		47	7113.77	59.8802	6146.71
48	1348.51	7.47283	5572.69		48	6342.7	39.3258	4769.66
49	1357.64	9.02778	5815.97		49	7759.1	72.8291	11885.2
50	1259.74	11.039	5201.3		50	6664.71	50	5976.47
51	1320.7	12.3907	5513.85		51	6071.84	45.977	5255.75
52	1434.47	8.09061	6139.16		52	6186.94	50.4451	5783.38
53	1361.88	12.3457	5769.29		53	6527.11	36.1446	6045.18
54	1359.47	8.13609	5799.56		54	6323.7	49.1329	5572.25
55	1427.76	11.3314	5948.3		55	6679.88	67.0732	6161.59
56	1171.34	6.70732	4682.32		56	7200.6	62.8743	5940.12
57	1220.08	9.30851	5095.74		57	7084.11	52.9595	6850.47
58	1313.32	10.4439	5191.25		58	5931.58	55.2632	4589.47
59	1407.49	12.0056	5608.76		59	6987.1	64.5161	7087.1
60	1340.24	7.35294	5647.06		60	6659.82	52.7859	5560.12
61	1324.86	7.55495	5377.75		61	6321.64	43.8596	5374.27
62	1267	10.0756	5134.13		62	7373.77	78.6885	7229.51
63	1243.13	8.92857	5217.72		63	7134.97	61.3497	6411.04
64	1318.11	11.976	5570.36		64	6320.86	66.8449	4663.1
65	1371.77	10.4839	6031.45		65	7582.21	59.2992	11056.6
66	1280.14	10.274	5529.45		66	6670.59	44.1176	5817.65
67	1437.5	11.4329	6334.6		67	6610.27	66.4653	6154.08
68	1200.48	4.77327	4696.9		68	5175.9	31.3253	3472.29
69	1251.3	7.77202	5120.47		69	6024.32	45.9459	4635.14
70	1205.51	8.77193	4941.73		70	6296.92	61.6246	5011.2
71	1321.33	7.61773	5378.12		71	6254.19	53.0726	5195.53
72	1336.16	10.4439	5659.92		72	7200	52.9412	6185.29
73	1365.82	9.88701	5593.22		73	6319.21	45.1977	5697.74
74	1267.02	7.8534	5162.96		74	6473.84	52.3256	5857.56
75	1278.55	7.66017	5241.64		75	6357.75	64.7887	5577.46
76	1308.14	7.26744	5550.15		76	6645.16	70.3812	5756.6
77	1272.02	9.94318	5485.09		77	6511.7	64.3275	5640.35
78	1256.83	6.83371	5279.61		78	6476.74	58.1395	5433.14
79	1371.21	8.26446	5921.49		79	7042.81	67.2783	6703.36
80	1364.13	10.8696	5584.92		80	6717.58	51.8732	5659.94
81	1314.76	13.2312	5492.34		81	6680.35	43.9883	5316.72
82	1321.72	10.2459	5364.75		82	6656.98	40.6977	5889.53
83	1364.64	9.66851	5424.03		83	6602.9	57.971	5608.7
84	1385.36	10.3591	5651.93		84	6806.55	65.4762	5827.38
85	1304.86	12.5	5297.92		85	7496.84	63.2911	6670.89
86	1205.42	11.4458	4895.18		86	6917.18	52.1472	6242.33
87	1241.85	8.15217	5101.22		87	7067.9	52.4691	6413.58
88	1285.52	7.66017	5271.59		88	7308.64	43.2099	6358.02
89	1325.84	6.32022	5463.48		89	6742.3	47.619	5462.18
90	1423.39	8.73656	5202.28		90	6663.84	48.0226	5426.55
91	1416.2	9.77654	5849.16		91	6846.59	53.9773	5772.73
92	1236.39	9.28218	5014.85		92	6898.55	55.0725	5976.81
93	1366.31	12.0321	5413.1		93	6451.35	56.7568	5018.92
94	1267.63	8.81612	5061.08		94	6742.12	60.1719	5593.12
95	1396.94	7.66017	5420.61		95	6546.74	50.9915	5529.75
96	1332.45	8.5752	5627.31		96	6351.65	46.7033	5109.89
97	1912.5	14.4231	7081.73
98	1840.15	13.0112	6744.42
99	1914.75	18.1992	7283.52
100	1752.7	15.2878	6711.33
101	1348.59	9.15493	5206.34
102	2008.3	15.5602	7601.66
103	1489.53	7.68156	5583.8
104	1493.11	11.0193	6040.63
105	1422.46	8.68984	5712.57
106	1465.49	11.2676	5884.51
107	1390	12	5638.67
108	1472.37	11.8421	5586.84
109	1828.24	17.1756	6871.18
110	2023.66	15.4321	7660.49
111	1792.59	12.963	6839.81
112	1706.29	11.3636	6585.66
113	1796.88	11.9485	6829.96
114	1496.89	11.646	5818.32
115	1462.23	10.3022	5466.35
116	1406.57	5.79897	5322.81
117	1425.07	10.8992	5322.21
118	1459.7	10.929	5477.46
119	1306.43	12.7427	5012.74
120	1441.33	10.6667	5552
121	1936.78	17.2414	7118.77
122	2040.46	17.6349	7540.46
123	1908.14	13.2576	7073.86
124	1728.67	13.6519	6453.07
125	1537.18	14.2405	5875.79
126	1458.46	9.64392	5371.66
127	1265.42	8.35476	4598.33
128	1410	10	4928.67
129	1510.78	11.4943	5555.32
130	1488.8	8.40336	5676.47
131	1282.72	9.81675	4899.87
132	1379.51	10.3093	5521.91
133	1852.06	15.9176	6867.98
134	1854.41	14.3678	6963.6
135	1708.77	12.2807	6540.35
136	1634.42	11.1301	6251.71
137	1343.5	11.2732	4795.76
138	1533.38	7.8125	5455.97
139	1412.28	14.6199	5423.25
140	1448.53	10.2941	5542.65
141	1525.48	11.9427	5808.12
142	1395.35	8.72093	5364.1
143	1392.25	9.85915	5171.83
144	1422.04	8.06452	5467.07
145	1802.43	15.9176	6787.45
146	1845.19	15.3846	7053.85
147	1657.41	12.6263	6364.48
148	1649.48	11.1684	6323.88
149	1455.51	12.0056	5410.31
150	1480.17	9.2068	5402.27
151	1496.32	11.7647	5374.26
152	1673.88	12.1107	6324.39
153	1670.21	9.75177	6343.97
154	1439.71	11.7647	5386.03
155	1503.19	7.98722	5781.95
156	1376.94	8.41969	5467.62
157	1527.26	7.78816	5766.36
158	1853.05	9.54198	7065.84
159	1757.89	18.4211	6655.26
160	1746.4	9.89209	6465.83
161	1497.7	9.96933	5713.96
162	1445.18	10.9649	5522.66
163	1541.67	10.2339	5374.27
164	1486.02	10.8696	5616.46
165	1594.97	12.987	5907.47
166	1520.96	9.31677	5696.43
167	1484.87	7.92507	5389.05
168	1482.97	8.85559	5596.73
169	1398.86	10.6838	5401
170	1646.81	8.38926	6127.52
171	1535.27	14.1066	5741.38
172	1736.25	12.8866	6342.78
173	1378.05	8.13008	5098.24
174	1375.34	13.624	5104.9
175	1503.86	11.5741	5716.05
176	1742.96	7.92254	6344.19
177	1472.05	5.43478	5607.92
178	1441.57	8.13609	5470.41
179	1514.96	8.54701	5195.16
180	1396.44	7.91557	5469
181	1425.88	8.76011	5082.88
182	1439.27	10.5932	5248.59
183	1465.08	9.77654	5355.45
184	1505.22	7.46269	5590.3
185	1448.18	9.80392	5302.52
186	1453.6	13.1579	5193.91
187	1632.11	10.8696	6148.83
188	1670.65	15.3584	6110.07
189	1507.53	11.2952	5560.24
190	1502.99	13.4731	5494.76
191	1384.26	8.59788	4951.72
192	1464.67	10.1902	5752.72

## Sheet: Raw data of Figure 7
Cell growth under different concentration of carbenicillin at 24 h and 48 h
Panel c. 24h
Concentration of carbenicillin（ug/ml）			50	500	5000	50000
		1	2	3	4	5	6	7	8	9	10	11	12
	A		0.481	0.356	0.374	0.081
	B		0.528	0.519	0.085	0.047
	C		0.436	0.533	0.278	0.046
	D		0.547	0.401	0.085	0.054
	E		0.473	0.459	0.247	0.059
	F		0.519	0.482	0.263	0.072
	G		0.474	0.375	0.214	0.056
	H		0.51	0.498	0.293	0.044
Panel d. 48h
Concentration of carbenicillin（ug/ml）			50	500	5000	50000
		1	2	3	4	5	6	7	8	9	10	11	12
	A		0.445	0.371	0.265	0.143
	B		0.429	0.424	0.083	0.054
	C		0.399	0.445	0.187	0.054
	D		0.428	0.323	0.103	0.072
	E		0.377	0.402	0.197	0.08
	F		0.422	0.297	0.237	0.108
	G		0.427	0.287	0.172	0.068
	H		0.396	0.389	0.18	0.065
Samples in red rectanguler (A~D): Escherichia coli DH5a strain with wild type palsmid AmpWT.
Samples in red rectanguler (E~H): Escherichia coli DH5a strain with evolved type palsmid AmpM6-R15.
